# Supplementary material for: Utility of Plant Growth-Promoting Rhizobacteria for Sustainable Production of Bermudagrass Forage
Source: Microorganisms. 2023 Mar 28;11(4):863. doi: 10.3390/microorganisms11040863 (PMC10144749; doi:10.3390/microorganisms11040863)
Supplement: Supplementary file 1 [file microorganisms-11-00863-s001.zip]

Archive with 1 entries (1 files):
- microorganisms-2102547-supplementary.pdf
